# Supplementary material for: Circulating miRNA Profile in Inflammatory Bowel Disease Patients with Stress, Anxiety, and Depression
Source: Int J Mol Sci. 2025 Jul 29;26(15):7321. doi: 10.3390/ijms26157321 (PMC12347236; doi:10.3390/ijms26157321)
Supplement: Supplementary file 1 [file ijms-26-07321-s001.zip]

Archive with 1 entries (1 files):
- ijms-3740735-supplementary.pdf
